# Supplementary material for: Genome-Wide Analysis of ATP Binding Cassette (ABC) Transporters in Peach (Prunus persica) and Identification of a Gene PpABCC1 Involved in Anthocyanin Accumulation
Source: Int J Mol Sci. 2023 Jan 18;24(3):1931. doi: 10.3390/ijms24031931 (PMC9916050; doi:10.3390/ijms24031931)
Supplement: Supplementary file 1 [file ijms-24-01931-s001.zip]

Archive with 2 entries (2 files):
- Supplementary Table.xlsx
- Supplementary Figure.pptx
