# Supplementary material for: Genome-Wide Analysis of ATP Binding Cassette (ABC) Transporters in Peach (Prunus persica) and Identification of a Gene PpABCC1 Involved in Anthocyanin Accumulation
Source: Int J Mol Sci. 2023 Jan 18;24(3):1931. doi: 10.3390/ijms24031931 (PMC9916050; doi:10.3390/ijms24031931)
Supplement: Supplementary file 1 [file ijms-24-01931-s001.zip › Supplementary Table.xlsx]

## Sheet: Table S1
Table S1 Information of plant ABCs in each group.
Subfamily	Structure	Function	Source
ABCA	One full-sized transporter and Several half-sized transporters	Lipid metabolism, cholesterol modulation and lipoprotein transport in animals.	[11, 12]
ABCB	Full-sized transporters also known as MDR or PGP; Half-sized transporters categorized into three groups: TAP, LLP, ATP	Transport of organic compounds across the plasma membrane.	[13, 14]
ABCC	Full-sized transporters also known as MRPs	Stomatal regulation, phytate transport, vacuolar folate transport, chlorophyll catabolite transport, heavy metal and cadmium stress tolerance, vacuolar sequestration of glutathione (GSH) and glucuronide-conjugates and accumulation of anthocyanin in plants.	[3, 20, 21]
ABCD	Full and half-sized transporters also known as PMPs	Peroxisomal transport of fatty acids across the plant membrane.	[15-17]
ABCE	Soluble proteins comprising of two NBDs but lack the TMD domain	RNA interference (RNAi)	[10,18]
ABCF	Soluble proteins comprising of two NBDs but lack the TMD domain	Gene expression regulation	[10,18]
ABCI	Soluble proteins comprising of two NBDs but lack the TMD domain	Plastid lipid synthesis	[10,18]
ABCG	Full-sized (PDR) and half-sized transporters (WBC)	Transport of phytohormones and pathogen defence	[3, 10, 19]

## Sheet: Table S2
Table S2 Information of the peach ABCs identified in this study.
Gene ID	Number of amino acid	Molecular weight Mw/Da	Theoretical pI	Number of negatively amino acid	Number of positively amino acid	Instability index	Aliphatic index	Grand average of hydropathicity
Prupe.1G069500	273	29596.2	5.82	35	30	30.33	109.63	-0.047
Prupe.1G103800	1296	139825	6.75	132	129	36.24	100.71	0.119
Prupe.1G103900	2524	271553	6.31	256	242	35.01	101.12	0.175
Prupe.1G104100	1293	138986	6.88	128	126	35.86	99.84	0.155
Prupe.1G104300	1292	138513	6.42	130	125	34.96	101.49	0.158
Prupe.1G104400	1293	138648	6.71	128	125	34.86	102.24	0.173
Prupe.1G106800	1452	162756	7.97	140	144	41.84	94.13	0.099
Prupe.1G148500	380	42194.9	9.93	19	32	41.03	118	0.499
Prupe.1G200300	717	80054.8	5.94	123	112	35.33	83.21	-0.625
Prupe.1G235800	1451	163052	8.65	136	149	34.13	108.05	0.133
Prupe.1G236000	329	36516.6	6.14	34	32	41.83	112.55	0.112
Prupe.1G236100	1440	161990	8.71	137	152	35.31	107.15	0.142
Prupe.1G241000	1277	139964	9.12	110	130	34.98	98.85	0.087
Prupe.1G244000	710	79376.1	9.27	62	76	37.77	107.25	0.131
Prupe.1G250300	71	8188.53	5.15	10	8	25.7	102.96	-0.045
Prupe.1G302500	683	76065.8	8.83	56	63	34.66	93.44	-0.019
Prupe.1G322600	731	79881.7	7.6	69	70	39.43	93.71	-0.028
Prupe.1G327900	112	12738.7	5.13	14	11	54.47	82.77	-0.192
Prupe.1G353300	676	75143.2	9.06	54	67	43.97	99.97	0.079
Prupe.1G363000	1244	134634	8.8	110	119	32.44	105.12	0.163
Prupe.1G366500	605	68269.9	7.8	76	78	34.24	95.02	-0.216
Prupe.1G471200	1417	159542	8.73	135	147	38.17	96.83	0.127
Prupe.1G471300	1258	141771	7.02	120	119	37.12	92.82	0.116
Prupe.1G471400	1421	160725	7.1	147	146	43.69	91.75	0.059
Prupe.1G552500	482	53102.1	5.7	54	44	42.7	93.4	-0.211
Prupe.2G084100	1340	150478	9.11	140	159	44.45	100.47	-0.074
Prupe.2G111400	353	39252.2	5.58	42	37	35.34	111.22	0.013
Prupe.2G111500	1120	125666	6.91	106	104	41.48	104.12	0.144
Prupe.2G166500	1292	138572	6.32	131	124	34.26	101.79	0.169
Prupe.2G210600	1119	123813	8.84	100	123	40.33	88.03	-0.109
Prupe.2G224800	749	82571.2	9.05	65	74	43.54	94.51	0.117
Prupe.2G229100	1410	156428	5.91	147	126	49.54	99.72	0.058
Prupe.2G249400	540	60941.5	8.03	61	63	36.76	96.5	-0.112
Prupe.2G289200	709	77082.7	9.3	58	73	34.1	109.45	0.226
Prupe.2G303100	611	67741	9.19	37	49	44.79	111.88	0.333
Prupe.2G305600	1259	140911	8.67	109	120	33.78	110.21	0.205
Prupe.2G305800	1478	164188	7.01	136	134	34.83	108.34	0.189
Prupe.2G322600	1246	136970	6.45	131	125	42.12	100.54	0.068
Prupe.3G003100	1295	139690	7.02	134	133	33.58	97.27	0.091
Prupe.3G017900	601	67659.7	8.7	74	84	31.9	96.94	-0.194
Prupe.3G018600	605	68278.8	7.81	76	78	33.38	94.4	-0.222
Prupe.3G018700	601	67750.5	8.51	74	81	38.14	96.49	-0.223
Prupe.3G036400	1512	165137	8.97	143	161	39.52	91.73	-0.079
Prupe.3G046700	669	73850.5	6.06	110	104	44.96	69.96	-0.734
Prupe.3G051600	1007	113004	6	94	83	41.53	104.1	0.257
Prupe.3G051700	268	29839.5	8.48	32	35	39.69	100.34	-0.137
Prupe.3G051800	1465	163681	8.53	136	147	37.46	104.61	0.187
Prupe.3G059800	1295	146944	7.76	126	128	37.61	90.86	0.089
Prupe.3G059900	1493	168930	8.37	154	161	39.12	91.1	-0.022
Prupe.3G060000	1489	168738	8.59	152	163	37.39	91.01	-0.011
Prupe.3G076600	501	57472	8.12	37	39	36.43	99.98	0.338
Prupe.3G098500	1466	163988	6.51	135	128	40.9	106.34	0.275
Prupe.3G122400	470	52861.8	9.49	35	49	40.38	102.68	0.212
Prupe.3G122500	284	31779.9	8.13	32	34	32.72	102.32	-0.11
Prupe.3G123600	293	32590.7	9.51	25	35	50.28	96.59	-0.039
Prupe.3G123700	1252	135524	7.56	128	129	32.62	98.91	0.165
Prupe.3G123800	1252	135437	7.04	129	128	32.75	98.99	0.165
Prupe.3G269400	1249	136194	8.28	118	122	35.42	100.99	0.145
Prupe.3G273300	1386	157053	8.41	130	139	39.93	95.79	0.056
Prupe.3G275900	1237	134617	8.7	114	126	37.01	99.44	0.078
Prupe.3G276100	1251	136296	8.78	124	136	43.24	99.07	0.075
Prupe.3G291900	685	76120.4	8.69	62	70	45.43	104.91	0.151
Prupe.3G308400	275	30559.3	9.32	28	34	38.74	98.51	-0.151
Prupe.4G022500	549	61309.4	5.95	69	65	28.03	78.18	-0.378
Prupe.4G073000	1270	136990	8.07	131	134	33.69	100.23	0.093
Prupe.4G088500	1631	182760	6.91	169	167	39.01	103.72	0.075
Prupe.4G088600	1618	181832	9.07	149	176	41.17	104.36	0.097
Prupe.4G123900	766	86135.7	8.12	77	79	44.02	90.03	-0.222
Prupe.4G168100	606	67631.1	8.94	46	57	44.2	105.46	0.264
Prupe.4G186700	622	68903.2	9.22	51	63	34.56	101.54	0.119
Prupe.4G204300	1253	137396	9.19	112	134	39.19	94.92	0.007
Prupe.4G235100	1507	167545	5.86	150	133	33.74	102.51	0.177
Prupe.4G235200	1505	167226	6.02	148	134	34.51	101.53	0.173
Prupe.4G235300	1505	167376	6.05	150	137	34.3	100.46	0.16
Prupe.4G254300	719	80316.5	9.29	62	78	40.19	97.4	0.096
Prupe.4G254600	682	75605	9.3	56	72	43.95	95.37	0.175
Prupe.4G266200	659	74368.9	8.21	60	63	47.48	97.59	0.09
Prupe.4G271600	210	23512.9	6.4	28	28	29.03	82.57	-0.25
Prupe.4G272400	675	75523.3	7.66	65	66	42.12	100.76	0.022
Prupe.5G031600	1267	139055	8.88	126	138	35.29	103.61	0.123
Prupe.5G112700	1485	165965	6.3	141	133	34.7	106.82	0.23
Prupe.5G112800	1428	160150	6.15	145	133	33.47	104.28	0.152
Prupe.5G112900	1392	156693	5.93	140	124	36.87	104.6	0.186
Prupe.5G126100	711	79136.2	5.84	101	85	36.19	93.23	-0.246
Prupe.5G155100	87	10179.2	10.48	6	12	50.15	106.55	0.176
Prupe.5G155200	98	10911.7	9.19	9	14	54.8	86.53	-0.132
Prupe.5G188400	935	103398	8.17	86	90	34.57	91.06	0.096
Prupe.5G188500	947	106137	7.44	91	92	34.98	88.8	-0.063
Prupe.5G188700	932	104558	8.6	86	95	35.3	87.46	-0.059
Prupe.5G188800	368	40873.3	6.05	42	35	27.02	87.85	-0.287
Prupe.5G229500	960	107136	8.86	83	96	33.05	89.3	0.049
Prupe.5G229600	823	92367.2	9.37	72	94	44.39	87.87	-0.164
Prupe.5G235100	805	90937.8	9.13	78	92	41.34	89.96	-0.134
Prupe.6G027000	687	77825.6	8.63	70	77	44.27	95.75	0.044
Prupe.6G038500	715	78813.6	9.58	61	80	27.51	97.43	0.038
Prupe.6G057900	1426	159275	8.74	133	146	38.36	91.75	0.046
Prupe.6G093200	966	106991	8.32	84	89	38.29	90.68	0.088
Prupe.6G106500	1109	122466	9.01	101	130	42.59	86.09	-0.138
Prupe.6G107900	724	80290.2	9.02	57	69	39.5	99.49	0.226
Prupe.6G108600	596	66778.4	6.07	85	76	37.35	90.89	-0.341
Prupe.6G121200	1450	164673	8.47	146	154	36.89	93.66	0.063
Prupe.6G171800	717	81008.5	7.55	111	112	33.63	83.82	-0.569
Prupe.6G191500	746	82563.2	6.35	73	69	42.81	89.28	0.037
Prupe.6G208600	742	82866.1	9.43	59	75	40.71	86.85	-0.118
Prupe.6G234500	1106	122392	9.21	100	137	35.21	90.01	-0.119
Prupe.6G246200	725	80119.7	9.12	60	71	37.59	98.17	0.173
Prupe.6G308800	322	35931.2	8.66	42	45	38.58	93.23	-0.336
Prupe.6G317800	707	78659.7	8.88	62	70	37.49	92.53	0.083
Prupe.7G056200	689	77270.4	9.13	61	76	49.13	91.74	-0.014
Prupe.7G056400	689	77016.3	9.04	62	76	49.22	93	0.009
Prupe.7G058100	1902	211601	7.23	178	177	34.48	98.46	0.151
Prupe.7G089500	749	82258.3	8.79	75	82	32.03	96.36	0.076
Prupe.7G104700	645	70793.8	9.16	55	68	35.77	111.46	0.18
Prupe.7G115200	1454	164707	7.76	151	153	38.53	92.26	0.055
Prupe.7G129600	1371	149594	7.34	143	143	36.84	93.52	0.004
Prupe.7G220300	1257	137559	8.94	120	135	33.26	99.3	0.068
Prupe.7G235300	1420	161891	8.73	134	145	39.94	95.23	0.078
Prupe.7G259900	228	25823.3	9.67	24	31	44.49	101.8	-0.161
Prupe.8G020300	263	29126.5	8.4	25	27	36.34	93.35	-0.093
Prupe.8G022400	773	85649.6	9.18	72	90	39.48	94.89	0.036
Prupe.8G022900	614	68064.2	8.98	49	57	37.35	102.75	0.154
Prupe.8G025200	335	37655.3	9.75	23	47	29.08	100.69	-0.116
Prupe.8G058800	669	73792.8	9.07	51	65	37.8	99.09	0.13
Prupe.8G064300	702	77879.6	7.94	62	64	42.11	89.17	-0.015
Prupe.8G064400	701	77686.4	8.51	61	66	41.13	89.84	0.012
Prupe.8G213800	1431	161199	8.33	141	147	36.96	93.49	0.058
Prupe.8G214600	1536	170831	8.39	149	158	40.64	105.89	0.205
Prupe.8G221200	301	33428.1	6.56	37	35	43.67	85.51	-0.26
Prupe.8G259800	1508	169139	8.38	137	145	36.84	105.37	0.18
Prupe.I000500	965	106274	5.05	107	80	35.3	103.63	0.144
Prupe.I000600	1364	151738	6.13	130	120	34.78	104.45	0.221
Prupe.I000700	1476	164140	6.11	144	133	33.66	101.82	0.171

## Sheet: Table S3
Table S3 Predictive information on subcellular localization of peach ABCs.
Gene ID（132个）	Most-likely-Location
Prupe.1G069500	Cytoplasmic
Prupe.1G103800	PlasmaMembrane
Prupe.1G103900	PlasmaMembrane
Prupe.1G104100	PlasmaMembrane
Prupe.1G104300	PlasmaMembrane
Prupe.1G104400	PlasmaMembrane
Prupe.1G106800	PlasmaMembrane
Prupe.1G148500	PlasmaMembrane
Prupe.1G200300	Nuclear
Prupe.1G235800	PlasmaMembrane
Prupe.1G236000	PlasmaMembrane
Prupe.1G236100	PlasmaMembrane
Prupe.1G241000	PlasmaMembrane
Prupe.1G244000	PlasmaMembrane
Prupe.1G250300	Nuclear
Prupe.1G302500	PlasmaMembrane
Prupe.1G322600	PlasmaMembrane
Prupe.1G327900	Extracellular
Prupe.1G353300	PlasmaMembrane
Prupe.1G363000	PlasmaMembrane
Prupe.1G366500	Nuclear	Cytoplasmic
Prupe.1G471200	PlasmaMembrane
Prupe.1G471300	PlasmaMembrane
Prupe.1G471400	PlasmaMembrane
Prupe.1G552500	Chloroplast
Prupe.2G084100	PlasmaMembrane
Prupe.2G111400	Chloroplast
Prupe.2G111500	PlasmaMembrane
Prupe.2G166500	PlasmaMembrane
Prupe.2G210600	PlasmaMembrane
Prupe.2G224800	PlasmaMembrane
Prupe.2G229100	PlasmaMembrane
Prupe.2G249400	Mitochondrial
Prupe.2G289200	PlasmaMembrane
Prupe.2G303100	PlasmaMembrane
Prupe.2G305600	PlasmaMembrane
Prupe.2G305800	PlasmaMembrane
Prupe.2G322600	PlasmaMembrane
Prupe.3G003100	PlasmaMembrane
Prupe.3G017900	Cytoplasmic	Nuclear	Mitochondrial
Prupe.3G018600	Nuclear
Prupe.3G018700	Cytoplasmic	Nuclear
Prupe.3G036400	PlasmaMembrane
Prupe.3G046700	Nuclear
Prupe.3G051600	PlasmaMembrane
Prupe.3G051700	Cytoplasmic	Nuclear	Chloroplast
Prupe.3G051800	PlasmaMembrane
Prupe.3G059800	PlasmaMembrane
Prupe.3G059900	PlasmaMembrane
Prupe.3G060000	PlasmaMembrane
Prupe.3G076600	PlasmaMembrane
Prupe.3G098500	PlasmaMembrane
Prupe.3G122400	PlasmaMembrane
Prupe.3G122500	Cytoplasmic	Mitochondrial
Prupe.3G123600	Mitochondrial
Prupe.3G123700	PlasmaMembrane
Prupe.3G123800	PlasmaMembrane
Prupe.3G269400	PlasmaMembrane
Prupe.3G273300	PlasmaMembrane
Prupe.3G275900	PlasmaMembrane
Prupe.3G276100	PlasmaMembrane
Prupe.3G291900	PlasmaMembrane
Prupe.3G308400	Chloroplast
Prupe.4G022500	Nuclear	Chloroplast
Prupe.4G073000	PlasmaMembrane
Prupe.4G088500	PlasmaMembrane
Prupe.4G088600	PlasmaMembrane
Prupe.4G123900	PlasmaMembrane
Prupe.4G168100	PlasmaMembrane
Prupe.4G186700	PlasmaMembrane
Prupe.4G204300	PlasmaMembrane
Prupe.4G235100	PlasmaMembrane
Prupe.4G235200	PlasmaMembrane
Prupe.4G235300	PlasmaMembrane
Prupe.4G254300	PlasmaMembrane
Prupe.4G254600	PlasmaMembrane
Prupe.4G266200	PlasmaMembrane
Prupe.4G271600	Cytoplasmic	Nuclear
Prupe.4G272400	PlasmaMembrane
Prupe.5G031600	PlasmaMembrane
Prupe.5G112700	PlasmaMembrane
Prupe.5G112800	PlasmaMembrane
Prupe.5G112900	PlasmaMembrane
Prupe.5G126100	Cytoplasmic
Prupe.5G155100	Mitochondrial
Prupe.5G155200	Nuclear	Extracellular	Mitochondrial
Prupe.5G188400	PlasmaMembrane
Prupe.5G188500	PlasmaMembrane
Prupe.5G188700	PlasmaMembrane
Prupe.5G188800	Cytoplasmic
Prupe.5G229500	PlasmaMembrane
Prupe.5G229600	PlasmaMembrane
Prupe.5G235100	PlasmaMembrane
Prupe.6G027000	PlasmaMembrane
Prupe.6G038500	PlasmaMembrane
Prupe.6G057900	PlasmaMembrane
Prupe.6G093200	PlasmaMembrane
Prupe.6G106500	PlasmaMembrane
Prupe.6G107900	PlasmaMembrane
Prupe.6G108600	Cytoplasmic
Prupe.6G121200	PlasmaMembrane
Prupe.6G171800	Nuclear	Cytoplasmic	Mitochondrial
Prupe.6G191500	PlasmaMembrane
Prupe.6G208600	PlasmaMembrane
Prupe.6G234500	PlasmaMembrane
Prupe.6G246200	PlasmaMembrane
Prupe.6G308800	Cytoplasmic	Mitochondrial
Prupe.6G317800	PlasmaMembrane
Prupe.7G056200	PlasmaMembrane
Prupe.7G056400	PlasmaMembrane
Prupe.7G058100	PlasmaMembrane
Prupe.7G089500	PlasmaMembrane
Prupe.7G104700	PlasmaMembrane
Prupe.7G115200	PlasmaMembrane
Prupe.7G129600	PlasmaMembrane
Prupe.7G220300	PlasmaMembrane
Prupe.7G235300	PlasmaMembrane
Prupe.7G259900	Mitochondrial
Prupe.8G020300	Chloroplast
Prupe.8G022400	PlasmaMembrane
Prupe.8G022900	PlasmaMembrane
Prupe.8G025200	Mitochondrial
Prupe.8G058800	PlasmaMembrane
Prupe.8G064300	PlasmaMembrane
Prupe.8G064400	PlasmaMembrane
Prupe.8G213800	PlasmaMembrane
Prupe.8G214600	PlasmaMembrane
Prupe.8G221200	Cytoplasmic	Chloroplast
Prupe.8G259800	PlasmaMembrane
Prupe.I000500	PlasmaMembrane
Prupe.I000600	PlasmaMembrane
Prupe.I000700	PlasmaMembrane

## Sheet: Table S4
Table S4 Numbers of plant ABCs in each group in several species.
Species	ABCA	ABCB	ABCC	ABCD	ABCE	ABCF	ABCG	ABCI	Total ABCs
Arabidopsis thaliana	12	29	15	2	3	5	43	21	130
Oryza sativa	5	27	17	3	2	6	50	17	127
Zea mays	6	31	13	4	2	7	54	13	130
Glycine max	8	49	40	10	2	10	113	39	271
Ananas comosus	5	20	16	2	1	5	42	9	100
Capsicum annuum	10	48	26	2	1	10	95	8	200
Brassica napus	30	69	47	5	13	14	116	20	314
Brassica rapa	11	38	21	2	7	7	63	30	179
Solanum lycopersicum	9	29	26	2	2	6	70	10	154
Fragaria vesca	6	29	16	1	2	5	46	10	115
Vitis vinifera	5	24	26	1	1	5	62	9	133
Prunus persica	9	29	26	2	5	3	43	13	132

## Sheet: Table S5
Table S5 Chromosome distribution information of peach ABCs.
Gene ID	Chromosome	Gene Start (bp)	Gene End (bp)
Prupe.1G069500	Pp01	4940637	4944248
Prupe.1G103800	Pp01	8279564	8286466
Prupe.1G103900	Pp01	8291709	8307331
Prupe.1G104100	Pp01	8333549	8340267
Prupe.1G104300	Pp01	8387545	8393135
Prupe.1G104400	Pp01	8409270	8415996
Prupe.1G106800	Pp01	8567115	8576379
Prupe.1G148500	Pp01	11646870	11650989
Prupe.1G200300	Pp01	19574771	19578529
Prupe.1G235800	Pp01	24947286	24952877
Prupe.1G236000	Pp01	24986770	24988218
Prupe.1G236100	Pp01	25013399	25018822
Prupe.1G241000	Pp01	25511927	25516709
Prupe.1G244000	Pp01	25750407	25755487
Prupe.1G250300	Pp01	26241026	26243626
Prupe.1G302500	Pp01	29696708	29700968
Prupe.1G322600	Pp01	30835354	30840480
Prupe.1G327900	Pp01	31177520	31179066
Prupe.1G353300	Pp01	32866856	32870293
Prupe.1G363000	Pp01	33369798	33375210
Prupe.1G366500	Pp01	33579142	33585487
Prupe.1G471200	Pp01	39211132	39218483
Prupe.1G471300	Pp01	39219805	39226716
Prupe.1G471400	Pp01	39230850	39237744
Prupe.1G552500	Pp01	45152257	45154767
Prupe.2G084100	Pp02	13307892	13326514
Prupe.2G111400	Pp02	16930138	16934333
Prupe.2G111500	Pp02	16936869	16945304
Prupe.2G166500	Pp02	21546250	21551931
Prupe.2G210600	Pp02	24327649	24335012
Prupe.2G224800	Pp02	25208113	25210363
Prupe.2G229100	Pp02	25436988	25445710
Prupe.2G249400	Pp02	26476539	26481942
Prupe.2G289200	Pp02	28378717	28385226
Prupe.2G303100	Pp02	29000740	29002575
Prupe.2G305600	Pp02	29117325	29122802
Prupe.2G305800	Pp02	29129752	29137904
Prupe.2G322600	Pp02	29923247	29927877
Prupe.3G003100	Pp03	207114	214201
Prupe.3G017900	Pp03	1280475	1284621
Prupe.3G018600	Pp03	1320130	1325871
Prupe.3G018700	Pp03	1326622	1330761
Prupe.3G036400	Pp03	2634298	2640259
Prupe.3G046700	Pp03	3323796	3326797
Prupe.3G051600	Pp03	3634446	3638462
Prupe.3G051700	Pp03	3638584	3641966
Prupe.3G051800	Pp03	3648383	3655994
Prupe.3G059800	Pp03	4234335	4241170
Prupe.3G059900	Pp03	4259976	4268895
Prupe.3G060000	Pp03	4311178	4320391
Prupe.3G076600	Pp03	5635679	5638030
Prupe.3G098500	Pp03	7563875	7587435
Prupe.3G122400	Pp03	10907626	10909866
Prupe.3G122500	Pp03	10925602	10927599
Prupe.3G123600	Pp03	11067803	11071402
Prupe.3G123700	Pp03	11081507	11087532
Prupe.3G123800	Pp03	11104095	11110214
Prupe.3G269400	Pp03	25110142	25117480
Prupe.3G273300	Pp03	25295804	25303394
Prupe.3G275900	Pp03	25411135	25415909
Prupe.3G276100	Pp03	25425919	25431184
Prupe.3G291900	Pp03	26151162	26155985
Prupe.3G308400	Pp03	26863824	26872836
Prupe.4G022500	Pp04	1064358	1067289
Prupe.4G073000	Pp04	3568486	3574212
Prupe.4G088500	Pp04	4351046	4366891
Prupe.4G088600	Pp04	4367526	4378000
Prupe.4G123900	Pp04	6762504	6768445
Prupe.4G168100	Pp04	9770821	9772641
Prupe.4G186700	Pp04	11101418	11105035
Prupe.4G204300	Pp04	12723952	12729628
Prupe.4G235100	Pp04	15183012	15189462
Prupe.4G235200	Pp04	15200039	15206329
Prupe.4G235300	Pp04	15227146	15233729
Prupe.4G254300	Pp04	17496651	17508965
Prupe.4G254600	Pp04	17586720	17593078
Prupe.4G266200	Pp04	19888602	19890849
Prupe.4G271600	Pp04	22232568	22242455
Prupe.4G272400	Pp04	22472764	22474995
Prupe.5G031600	Pp05	3628181	3636416
Prupe.5G112700	Pp05	11638574	11647369
Prupe.5G112800	Pp05	11648266	11654370
Prupe.5G112900	Pp05	11656769	11662638
Prupe.5G126100	Pp05	12354450	12360676
Prupe.5G155100	Pp05	13889480	13890170
Prupe.5G155200	Pp05	13890814	13891902
Prupe.5G188400	Pp05	15509053	15515197
Prupe.5G188500	Pp05	15515351	15522443
Prupe.5G188700	Pp05	15524139	15529694
Prupe.5G188800	Pp05	15531187	15533766
Prupe.5G229500	Pp05	17558076	17562518
Prupe.5G229600	Pp05	17564212	17568713
Prupe.5G235100	Pp05	17824728	17827605
Prupe.6G027000	Pp06	2115131	2118488
Prupe.6G038500	Pp06	2887340	2895907
Prupe.6G057900	Pp06	4041767	4052777
Prupe.6G093200	Pp06	6417125	6423972
Prupe.6G106500	Pp06	7565469	7576832
Prupe.6G107900	Pp06	7701625	7709905
Prupe.6G108600	Pp06	7742324	7746975
Prupe.6G121200	Pp06	9010413	9018477
Prupe.6G171800	Pp06	17692164	17696792
Prupe.6G191500	Pp06	19868317	19872566
Prupe.6G208600	Pp06	21710273	21713530
Prupe.6G234500	Pp06	23597484	23606577
Prupe.6G246200	Pp06	24294674	24298166
Prupe.6G308800	Pp06	27773106	27774629
Prupe.6G317800	Pp06	28228770	28232915
Prupe.7G056200	Pp07	9528922	9537875
Prupe.7G056400	Pp07	9559717	9564592
Prupe.7G058100	Pp07	9732185	9760222
Prupe.7G089500	Pp07	12308407	12316262
Prupe.7G104700	Pp07	13372538	13376965
Prupe.7G115200	Pp07	14050984	14059474
Prupe.7G129600	Pp07	14961711	14968427
Prupe.7G220300	Pp07	19744344	19750339
Prupe.7G235300	Pp07	20455608	20463171
Prupe.7G259900	Pp07	21640139	21640911
Prupe.8G020300	Pp08	1844358	1848864
Prupe.8G022400	Pp08	2014497	2019002
Prupe.8G022900	Pp08	2061566	2065031
Prupe.8G025200	Pp08	2306261	2308534
Prupe.8G058800	Pp08	7573446	7579682
Prupe.8G064300	Pp08	9487742	9492470
Prupe.8G064400	Pp08	9516032	9522135
Prupe.8G213800	Pp08	19663124	19670389
Prupe.8G214600	Pp08	19732801	19741453
Prupe.8G221200	Pp08	20072857	20075555
Prupe.8G259800	Pp08	21998521	22007097
Prupe.I000500	scaffold_13	4	4661
Prupe.I000600	scaffold_13	32338	38265
Prupe.I000700	scaffold_13	58926	64697

## Sheet: Table S6
Table S6 Transcript levels of PpABC genes in different tissues.
Gene ID	leaf	steam	root	callus
Prupe.1G069500	36.8297	4.89333	16.55	27.5033
Prupe.1G103800	1.101	0.16	0.706667	0.603333
Prupe.1G103900	0.48128	0.1	0.306667	0.266667
Prupe.1G104100	3.11101	3.54667	2.45667	14
Prupe.1G104300	0.224964	0.286667	0.85	0.103333
Prupe.1G104400	30.3547	16.3567	14.9567	5.62333
Prupe.1G106800	0.247378	0.0666667	0.27	0.316667
Prupe.1G148500	3.12235	2.22	1.58333	1.39333
Prupe.1G200300	51.3169	49.1233	51.04	33.1867
Prupe.1G235800	3.69115	13.9967	1.11333	19.63
Prupe.1G236000	0	0	0	0
Prupe.1G236100	0	0	0	0
Prupe.1G241000	0	0	0	0
Prupe.1G244000	29.9625	12.3767	9.00333	9.28667
Prupe.1G250300	173.302	51.46	44.4233	102.593
Prupe.1G302500	3.65595	0.756667	0.156667	0.0333333
Prupe.1G322600	65.7725	8.94667	11.4067	11.2433
Prupe.1G327900	0.122687	0	0	0
Prupe.1G353300	8.93391	8.96333	20.8867	0.07
Prupe.1G363000	3.01026	0.0433333	0.02	0.00333333
Prupe.1G366500	27.6625	27.1	23.1767	34.38
Prupe.1G471200	7.87769	14.0967	11.2433	9.16667
Prupe.1G471300	0.00230903	0.02	0.733333	0.626667
Prupe.1G471400	0.0905351	0	0	0
Prupe.1G552500	32.9648	25.36	19.3	16.7767
Prupe.2G084100	31.2645	14.7533	20.1033	22.4967
Prupe.2G111400	22.4082	8.33667	18.3867	20.6667
Prupe.2G111500	14.0148	8.48333	15.96	7.31
Prupe.2G166500	3.04032	2.12	0.883333	5.84
Prupe.2G210600	6.24688	6.27333	7.33667	3.73333
Prupe.2G224800	12.3955	1.14333	1.84333	0.0733333
Prupe.2G229100	34.7866	30.6733	38.43	17.56
Prupe.2G249400	8.17115	13.7833	7.46667	10.89
Prupe.2G289200	31.1691	8.04	7.63333	7.56
Prupe.2G303100	2.79701	0	0	0
Prupe.2G305600	0.00542864	0.0166667	0.02	0.0133333
Prupe.2G305800	16.2986	9.79	3.57667	7.66333
Prupe.2G322600	0.571076	0	0	0
Prupe.3G003100	19.9424	25.6967	83.1733	101.073
Prupe.3G017900	0.328477	0.196667	0.12	6.10667
Prupe.3G018600	27.3723	24.54	20.4333	16.98
Prupe.3G018700	1.42754	1.22	0.913333	0.703333
Prupe.3G036400	0.0342348	0.0433333	0.0433333	0.0166667
Prupe.3G046700	55.3387	0	0	0
Prupe.3G051600	0.0067858	0.0633333	0.2	0.163333
Prupe.3G051700	0.129124	0.286667	0.606667	0.176667
Prupe.3G051800	32.1379	54.3433	63.2533	16.13
Prupe.3G059800	0.0226665	0.106667	0.0566667	0.00333333
Prupe.3G059900	0.661111	0	0	0
Prupe.3G060000	0.247158	0.16	5.13667	2.37
Prupe.3G076600	0	0	0.0266667	0.02
Prupe.3G098500	8.49393	3.60333	3.23	7.76
Prupe.3G122400	0	0	0	0
Prupe.3G122500	0	0	0	0
Prupe.3G123600	0.0621937	0	0	0
Prupe.3G123700	0.0646978	0.0566667	0.0566667	0.153333
Prupe.3G123800	1.5706	0.826667	0.706667	0.953333
Prupe.3G269400	22.9216	5.01667	4.06333	0.536667
Prupe.3G273300	0	0	0	0
Prupe.3G275900	0.00179232	0.00666667	0.263333	0.0766667
Prupe.3G276100	3.35255	4.14333	29.4033	34.9567
Prupe.3G291900	4.65115	2.92667	2.64667	3.72667
Prupe.3G308400	3.7596	2.39	2.37333	5.35333
Prupe.4G022500	73.2249	22.6167	13.0933	7.63333
Prupe.4G073000	0.367999	1.10333	0.0566667	0.0333333
Prupe.4G088500	89.4818	15.46	42.19	102.723
Prupe.4G088600	14.6866	10.02	31.75	84.91
Prupe.4G123900	19.5091	8.64333	3.85667	5.44667
Prupe.4G168100	0.0287354	0	0	0
Prupe.4G186700	0	0.00333333	0.00666667	0.02
Prupe.4G204300	0.0664269	0.183333	0.0266667	0.173333
Prupe.4G235100	36.1706	8.99333	10.3567	16.04
Prupe.4G235200	27.4055	4.01667	2.29	5.22333
Prupe.4G235300	7.925	2.11333	8.67333	59.0633
Prupe.4G254300	5.06828	0.04	0.106667	0.153333
Prupe.4G254600	22.9506	2.75667	0.0866667	0.0633333
Prupe.4G266200	0.0466437	0.0133333	0.293333	0
Prupe.4G271600	57.5362	34.5167	38.7867	21.1133
Prupe.4G272400	10.0347	2.36	13.7133	0.0466667
Prupe.5G031600	27.0779	1.55333	0.0933333	0
Prupe.5G112700	1.76906	0.653333	2.05	1.04667
Prupe.5G112800	0.0179996	0.0266667	0	0
Prupe.5G112900	0.388804	0.746667	0.2	1.44333
Prupe.5G126100	46.9792	26.7467	27.87	27.7167
Prupe.5G155100	88.3741	0	0	0
Prupe.5G155200	98.9085	56.48	104.857	76.2567
Prupe.5G188400	0.98328	0.32	1.04333	0.776667
Prupe.5G188500	12.613	6.23667	29.7567	12.8267
Prupe.5G188700	0	0.00666667	0.00333333	0
Prupe.5G188800	0.211566	0.286667	0.123333	0.633333
Prupe.5G229500	0.896212	0	0	0
Prupe.5G229600	0.22071	0.253333	0.0333333	1.53333
Prupe.5G235100	0	0	0	0
Prupe.6G027000	0	0.0133333	0	0
Prupe.6G038500	17.3229	10.4233	15.0833	20.0733
Prupe.6G057900	0.158058	0.186667	0.143333	0.113333
Prupe.6G093200	16.1515	5.84667	36.6867	20.57
Prupe.6G106500	5.33813	2.20333	3.50667	2.43333
Prupe.6G107900	12.1352	5.55	9.79333	18.3567
Prupe.6G108600	137.358	145.537	112.26	74.9567
Prupe.6G121200	1.41796	0.313333	0.243333	0.00666667
Prupe.6G171800	110.046	33.8033	13.37	9.99
Prupe.6G191500	0.0029704	0.146667	11.71	0.81
Prupe.6G208600	0	0	0	0
Prupe.6G234500	1.96247	1.27333	2.29333	0.693333
Prupe.6G246200	0.650735	0.14	10.4233	0.00666667
Prupe.6G308800	5.80368	21.5433	4.83	10.5033
Prupe.6G317800	17.8414	1.42	0	0
Prupe.7G056200	0.174436	0	0	0
Prupe.7G056400	1.8494	0.223333	0	0
Prupe.7G058100	27.7687	13.8533	20.2767	23.6633
Prupe.7G089500	24.3113	0.91	0.106667	0.0233333
Prupe.7G104700	4.05961	3.2	4.08	7.02667
Prupe.7G115200	4.50517	16.2867	26.2867	10.4767
Prupe.7G129600	15.275	7.17667	3.96	19.8633
Prupe.7G220300	0.855933	0.583333	0.516667	0
Prupe.7G235300	22.1659	1.96667	0.87	0.00333333
Prupe.7G259900	12.2921	6.39	9.73333	12.88
Prupe.8G020300	25.7644	4.56667	3.43	2.84333
Prupe.8G022400	5.19815	0.0366667	0	0
Prupe.8G022900	0.00848401	0.0466667	0.0466667	0.16
Prupe.8G025200	0	0	0	0
Prupe.8G058800	1.02095	0.626667	1.57667	0.0266667
Prupe.8G064300	4.4596	0	0	0
Prupe.8G064400	0.697013	0.02	0.123333	0
Prupe.8G213800	10.9657	52.62	2.31667	2.99333
Prupe.8G214600	16.4226	22.5867	14.0433	17.8767
Prupe.8G221200	24.2257	98.9233	22.9333	28.98
Prupe.8G259800	111.523	65.89	16.37	48.8
Prupe.I000500	7.44151	1.17667	0.38	3.02
Prupe.I000600	1.46282	0.606667	0.843333	2.01
Prupe.I000700	10.7163	0	0	0

## Sheet: Table S7
Table S7 Transcript levels of PpABC genes during fruit development of peach (cv. ‘Dahongpao’ and ‘Jinxiang’).
Subgroup	Gene ID	Dahongpao		Jinxiang
		S1 (65 DAFB)	S2 (85 DAFB)	S1 (65 DAFB)	S2 (85 DAFB)
A subgroup	Prupe.5G188400	0.145176	0.123736	0.0357626	0.0751882
	Prupe.5G188500	3.10373	2.18425	2.45504	2.10148
	Prupe.5G188700	0	0.0419685	0	0.0382532
	Prupe.5G188800	0	0	0	0
	Prupe.5G229500	0.339355	0.20086	0.0348317	0.0366156
	Prupe.5G229600	1.13154	1.2786	0.570152	0.73254
	Prupe.6G093200	25.0839	9.08358	10.0957	6.17194
	Prupe.6G171800	12.3495	18.4924	11.1373	19.9986
	Prupe.7G058100	17.1399	34.6509	3.9705	17.6271
B subgroup	Prupe.1G103800	0.627798	0.326995	0.283527	0.325142
	Prupe.1G103900	0.210065	0.566965	0.0258735	0.163191
	Prupe.1G104100	0.209638	0.327576	0	0.24429
	Prupe.1G104300	0.483518	0.597261	0.0776798	0.462729
	Prupe.1G104400	1.81184	2.65769	0.67919	2.98339
	Prupe.1G241000	0	0	0	0
	Prupe.1G244000	10.4859	10.9647	5.91955	5.46845
	Prupe.1G250300	157.129	85.9582	224.83	367.935
	Prupe.1G363000	0	0	0.643048	0.506985
	Prupe.2G166500	3.3636	2.44877	1.24288	2.88525
	Prupe.2G229100	16.8624	17.2098	9.4101	16.1489
	Prupe.2G289200	9.49724	10.6195	3.9462	4.34584
	Prupe.2G322600	0.0439119	0.124756	0	0.028428
	Prupe.3G003100	5.34848	5.45244	4.23679	5.45858
	Prupe.3G036400	0	0	0	0
	Prupe.3G123600	0.121794	0.173012	0	0.315391
	Prupe.3G123700	0.585802	0.400664	0.400849	1.40459
	Prupe.3G123800	0.195267	0.246562	0.267233	0.674204
	Prupe.3G269400	7.5695	17.0029	2.72251	2.48394
	Prupe.3G275900	0.0454966	0	0	0.0294539
	Prupe.3G276100	1.40964	0.609437	1.18266	0.396775
	Prupe.3G291900	3.25301	0.533191	0.770521	1.61996
	Prupe.4G073000	0.277675	0.0606839	0.18416	0.165935
	Prupe.4G204300	0	0.0308446	0	0
	Prupe.5G031600	0.150061	0.182713	1.9011	3.4973
	Prupe.6G038500	11.0383	11.6105	6.26166	9.128
	Prupe.7G104700	3.5373	1.73078	1.06501	1.06867
	Prupe.7G129600	45.7987	20.6204	16.3085	29.698
	Prupe.7G220300	0.0656584	0.124359	0.080871	0.198363
C subgroup	Prupe.1G235800	2.34007	0.904165	0.391985	2.86018
	Prupe.1G236000	0	0	0	0
	Prupe.1G236100	0	0	0	0
	Prupe.2G111400	56.0503	36.1072	18.383	31.3917
	Prupe.2G111500	34.8004	25.5635	7.33602	22.9148
	Prupe.2G305600	0.272787	0.442858	0.287991	0.277511
	Prupe.2G305800	11.9175	21.3704	11.1449	13.5016
	Prupe.3G051600	0	0	0	0
	Prupe.3G051700	0	0	0	0
	Prupe.3G051800	0.0187376	0.0266172	0	0
	Prupe.3G098500	6.3236	2.07072	0.505762	1.96716
	Prupe.3G308400	3.4696	2.85862	4.10254	2.06647
	Prupe.4G088500	16.9423	30.5765	11.7105	21.5329
	Prupe.4G088600	2.45958	12.5548	0.787657	2.73875
	Prupe.4G235100	13.0628	25.9394	9.05161	9.40375
	Prupe.4G235200	4.35871	4.10165	1.26853	1.7383
	Prupe.4G235300	0.882776	1.12338	0.860786	1.35731
	Prupe.5G112700	0.528401	0.0776492	0.067327	0.2831
	Prupe.5G112800	0.0578401	0	0.0237471	0
	Prupe.5G112900	0.232761	0.0254341	0.0220531	0.0463649
	Prupe.7G259900	12.0226	3.74528	6.23502	4.91575
	Prupe.8G214600	9.60004	14.2508	4.21733	7.49935
	Prupe.8G259800	10.2351	45.4293	13.9936	23.5236
	Prupe.I000500	1.76409	1.5513	0.551828	1.19643
	Prupe.I000600	1.33413	1.6123	0.392414	0.979712
	Prupe.I000700	1.28824	1.5947	0.70269	1.2629
D subgroup	Prupe.2G084100	22.0028	23.6421	12.508	16.7279
	Prupe.8G025200	0	0	0	0
E subgroup	Prupe.1G366500	13.2582	9.63455	14.395	21.1851
	Prupe.3G017900	0.225742	0	0.0556089	0
	Prupe.3G018600	18.6706	25.8241	12.4261	15.0982
	Prupe.3G018700	0	0.0641345	0	0.0584568
	Prupe.3G046700	54.1523	49.7014	76.083	55.3938
F subgroup	Prupe.1G200300	29.1056	56.6497	35.9716	41.0759
	Prupe.5G126100	24.8042	21.9602	18.1852	19.4314
	Prupe.6G108600	84.8402	164.698	99.3923	79.7711
G subgroup	Prupe.1G106800	0	0.0277179	0	0.0252641
	Prupe.1G302500	53.2561	45.8935	21.8328	25.4953
	Prupe.1G322600	9.28893	3.01307	7.34213	10.0857
	Prupe.1G353300	8.9239	6.0802	1.93968	4.13031
	Prupe.1G471200	13.0795	3.77141	1.58694	2.09791
	Prupe.1G471300	0	0.02762	0	0
	Prupe.1G471400	0	0	0	0
	Prupe.2G224800	45.2204	9.35624	3.43065	2.16381
	Prupe.2G303100	0.446359	0.0634065	0.329866	0.17338
	Prupe.3G059800	4.4531	3.85845	1.22897	2.05749
	Prupe.3G059900	0.291082	0.103373	1.07557	0.494662
	Prupe.3G060000	0.0574245	0	0.235764	0.0247839
	Prupe.3G076600	0	0	0	0
	Prupe.3G122400	0	1.26403	0	0
	Prupe.3G122500	0	0	0	0
	Prupe.3G273300	0	0	0	0
	Prupe.4G168100	0	0.0636128	0	0
	Prupe.4G186700	0	0	0	0
	Prupe.4G254300	0.225126	0.191879	0.332744	0.524677
	Prupe.4G254600	0.2325	0.440364	11.7411	11.6902
	Prupe.4G266200	0	0	0.0507275	0
	Prupe.4G272400	0.241216	0.0571091	0.346622	0.104107
	Prupe.5G235100	0.0343639	0	0	0
	Prupe.6G027000	0.0400273	0	0	0.0518263
	Prupe.6G057900	0.348016	0.0549295	0.0476276	0.751001
	Prupe.6G107900	18.626	6.94344	12.4969	9.49313
	Prupe.6G121200	2.19517	1.43713	0.282132	1.18633
	Prupe.6G191500	0	0	0	0
	Prupe.6G208600	0	0	0	0
	Prupe.6G246200	0	0	0	0
	Prupe.6G317800	0.353058	0.334353	21.8879	14.6789
	Prupe.7G056200	0	0	0.222801	0.117106
	Prupe.7G056400	0	0	0.0970503	0.0510103
	Prupe.7G089500	0.448437	0.0910024	1.38084	1.90776
	Prupe.7G115200	4.98596	0.716227	1.63304	4.18289
	Prupe.7G235300	0.188058	0.0534284	0.972846	1.09572
	Prupe.8G020300	0	0	0	0
	Prupe.8G022400	0.0852181	0	0.157444	0.110338
	Prupe.8G022900	0	0	0	0
	Prupe.8G058800	0.380536	2.27036	0.468704	1.67521
	Prupe.8G064300	0.252307	0	1.82019	1.49339
	Prupe.8G064400	0	0	0.429151	0.100251
	Prupe.8G213800	14.1153	0.870568	3.48201	9.03565
I subgroup	Prupe.1G148500	2.21059	2.83632	3.68892	1.66193
	Prupe.1G327900	0	0	0	0
	Prupe.1G552500	12.1859	21.6928	23.4323	19.9056
	Prupe.2G210600	2.37456	2.85683	2.26815	1.81961
	Prupe.2G249400	7.64948	3.17215	3.62827	3.87561
	Prupe.4G022500	21.7542	70.196	36.579	51.7445
	Prupe.4G271600	33.2308	34.6604	48.5555	44.2052
	Prupe.5G155100	0	0	0	0
	Prupe.5G155200	0	0	0	0
	Prupe.6G106500	3.42817	1.24411	0.184925	1.13397
	Prupe.6G234500	1.10495	1.25569	0.665356	0.445092
	Prupe.6G308800	4.77987	11.0044	5.2783	6.40225
	Prupe.8G221200	11.0212	7.47742	10.8395	6.3895
Other	Prupe.1G069500	15.8438	16.5445	12.6651	10.4608
	Prupe.4G123900	9.726	9.5691	7.87753	5.04698

## Sheet: Table S8
Table S8 Relative expression of PpABCC1 and anthocyanin content in flesh of ripe fruit among twenty peach cultivars.
Cultivars	Abbreviations	Anthocyanin content	PpABCC1 expression
ZhaoHui	ZHI	0.0501	0.09828
RuiPan-5	RP-5	0.09765	0.10222
YanHong-11	YH-11	0.16699	0.29683
ShanTeMaoTao	STMT	0.29138	0.31163
RuiPan-8	RP-8	0.35595	0.64651
HuangLu	HL	0.46899	0.80411
ZaoHuang	ZHU	0.58636	0.94368
TianTaoWang	TTW	0.69251	1.07515
LiChun	LC	0.78058	1.19564
XinJiangTao	XJT	0.80656	1.99607
ShuangHong	SH	0.91996	2.35521
YingQiu	YQ	1.19278	2.27199
ZaoHong	ZHO	1.34743	2.41985
ZhuBo	ZB	1.45072	2.90525
ShaZiZaoSheng	SZZS	1.63731	2.93426
YanPan	YP	1.75338	3.29482
XianJianBaiTao	XJBT	2.16327	5.56454
ShenNong	SN	3.48314	7.89821
KangHanZhenMu	KHZM	4.16915	8.52106
97-8-1	97-8-1	5.14354	15.5891

## Sheet: Table S9
Table S9 Primers used for quantitative real-time PCR analysis.
Gene name	Forward primers	Reverse primers	Accession number
PpANS	AAGTGGGTCACTGCCAAGTGTGTTC	GTGGCTCACAGAAAACTGCCCAT	Prupe.5G086700
PpUFGT	CCGCTGCCTCTCCCAACACTC	CCATCAGCCACATCAAACACCTTTAT	Prupe.2G324700
PpABCC1	TGGGCTGAGGAACGTCGAAA	CCATGCTGGATCCCCTCGTT	Prupe.4G088500
PpTEF2	GGTGTGACGATGAAGAGTGATG	TGAAGGAGAGGGAAGGTGAAAG	JQ732180
NtANS	TGGCGTTGAAGCTCATACTG	GGAATTAGGCACACACTTTGC	AB289447.1
NtUFGT	GAGTGCATTGGATGCCTTTT	CCAGCTCCATTAGGTCCTTG	FG627024.1
NtACTIN	AATGGAACTGGAATGGTCAAGGC	TGCCAGATCTTCTCCATGTCATCCCA	AJ421411

## Sheet: Table S10
Table S10 Primers used for vector construction.
Gene name	Primers	Sequences
YFP-PpABCC1	Forward	tacatttacaattacggatccATGGGTTTTGTTCCTTTGGATTG
	Reverse	ctcgcccttgcccatggatccCATGTCAGTATGGTCCCAGTCAAC
AD-PpMYB10.1	Forward	gccatggaggccagtgaattcATGGAGGGCTATAACTTGGGTG
	Reverse	cagctcgagctcgatggatccTTAATGATTCCAAAAGTCCACGTT
pAbAi-PpABCC1	Forward	tgaattcgagctcggtaccGATACCAAATAAAGATATATACTCG
	Reverse	atacagagcacatgcctcgagCTTTTTGGTCACTTTCTTCACA
pSAK277-PpABCC1	Forward	actagtggatccaaagaattcATGGGTTTTGTTCCTTTGGATTG
	Reverse	ctcgagaagctttttgaattcCTACATGTCAGTATGGTCCCAGTCA
pSAK277-PpMYB10.1	Forward	actagtggatccaaagaattcATGGGAAGGGCTCCTTGTTGTT
	Reverse	ctcgagaagctttttgaattcTTATATCAGCAGTGACTCAGCA
pSAK277-PpbHLH3	Forward	actagtggatccaaagaattcATGGCTGCACCGCCAAGT
	Reverse	ctcgagaagctttttgaattcCTAGGAATCAGATTGGGGAATT
pGreen-LUC-PpABCC1	Forward	ctatagggcgaattgggtaccGATACCAAATAAAGATATATACTCG
	Reverse	atcgataccgtcgacctcgagCTTTTTGGTCACTTTCTTCACA
pTRV2-PpABCC1	Forward	gtgagtaaggttaccgaattcATGGGTTTTGTTCCTTTGGATTG
	Reverse	cgtgagctcggtaccggatccATTCAGCACTGAAATTCCCATGA
